# Supplementary material for: Analytical performance of OncoPrism-HNSCC, an RNA-based assay to inform immune checkpoint inhibitor treatment decisions for recurrent/metastatic head and neck squamous cell carcinoma
Source: BMC Cancer. 2025 Jan 7;25:21. doi: 10.1186/s12885-024-13362-8 (PMC11705923; doi:10.1186/s12885-024-13362-8)
Supplement: Supplementary file 2 — Additional file 1: Includes a key to which patient samples were used for the different analyses [file 12885_2024_13362_MOESM2_ESM.xlsx]

## Sheet: Sample clinical data
Additional file 1
kit_id	cancer diagnosis	pathology diagnosis	overall_stage	primary_tumor_site	p16	drinking	smoke_status
07H1V	HEAD & NECK CANCER	SQUAMOUS CELL CARCINOMA	III	oral_cavity	negative	not_known	used_to_smoke_cigarettes
0OUOY	HEAD & NECK CANCER	SQUAMOUS CELL CARCINOMA	I	floor mouth & base of tongue	UNKNOWN	UNKNOWN	used_to_smoke_cigarettes
0USCU	HEAD & NECK CANCER	SQUAMOUS CELL CARCINOMA	III	oropharynx	positive	UNKNOWN	currently_smoke_cigarettes
12CU1	HEAD & NECK CANCER	SQUAMOUS CELL CARCINOMA	IVA	LARYNX; GLOTTIS	UNKNOWN	UNKNOWN	UNKNOWN
174DS	HEAD & NECK CANCER	SQUAMOUS CELL CARCINOMA	IVA	oral_cavity	negative	once_a_month	never_smoked_cigarettes
195NM	HEAD & NECK CANCER	carcinoma	IVA	parotid	negative	5	never_smoked_cigarettes
1AMJ7	HEAD & NECK CANCER	SQUAMOUS CELL CARCINOMA	IVA	larynx	not_tested	never	used_to_smoke_cigarettes
1KS6A	NHL	anaplastic large cell lymphoma	UNKNOWN	lymph node	UNKNOWN	UNKNOWN	UNKNOWN
226BJ	HEAD & NECK CANCER	SQUAMOUS CELL CARCINOMA	IVA	other	not_tested	never	never_smoked_cigarettes
3HD42	HEAD & NECK CANCER	SQUAMOUS CELL CARCINOMA	IVC	UNKNOWN	negative	never	currently_smoke_cigarettes
3Y1GY	HEAD & NECK CANCER	SQUAMOUS CELL CARCINOMA	III	oropharynx	negative	never	used_to_smoke_cigarettes
4K9GH	HEAD & NECK CANCER	SQUAMOUS CELL CARCINOMA	IVA	oral_cavity	negative	1	used_to_smoke_cigarettes
4O2N9	HEAD & NECK CANCER	SQUAMOUS CELL CARCINOMA	IVC	hypopharynx	negative	3_to_4_times_a_week	used_to_smoke_cigarettes
51E2C	HEAD & NECK CANCER	SQUAMOUS CELL CARCINOMA	IVA	hypopharynx	not_tested	every_day	used_to_smoke_cigarettes
5AX1V	HEAD & NECK CANCER	SQUAMOUS CELL CARCINOMA	III	oropharynx	positive	not_known	used_to_smoke_cigarettes
5GHP9	HEAD & NECK CANCER	SQUAMOUS CELL CARCINOMA	IVB	oral_cavity	negative	never	used_to_smoke_cigarettes
5ZW04	HEAD & NECK CANCER	SQUAMOUS CELL CARCINOMA	IVA	oral_cavity	negative	not_known	never_smoked_cigarettes
6EDBL	HEAD & NECK CANCER	SQUAMOUS CELL CARCINOMA	IVA	larynx	not_tested	never	used_to_smoke_cigarettes
6MV24	Lung Cancer - NSCLC	UNKNOWN	UNKNOWN	UNKNOWN	UNKNOWN	UNKNOWN	UNKNOWN
73Z6P	Lung Cancer - NSCLC	UNKNOWN	UNKNOWN	UNKNOWN	UNKNOWN	UNKNOWN	UNKNOWN
79Y53	HEAD & NECK CANCER	SQUAMOUS CELL CARCINOMA	UNKNOWN	NOT_APPLICABLE_DUE_TO_DEPENDENCY	negative	UNKNOWN	UNKNOWN
7Z3F1	HEAD & NECK CANCER	SQUAMOUS CELL CARCINOMA	IVA	oral_cavity	not_tested	never	currently_smoke_cigarettes
8J361	HEAD & NECK CANCER	SQUAMOUS CELL CARCINOMA	IVA	oral cavity	negative	UNKNOWN	currently_smoke_cigarettes
9SNVS	HEAD & NECK CANCER	SQUAMOUS CELL CARCINOMA	IVA	oral_cavity	positive	0	never_smoked_cigarettes
A15X0	HEAD & NECK CANCER	SQUAMOUS CELL CARCINOMA	II	hypopharynx	positive	not_known	currently_smoke_cigarettes
B0U4W	HEAD & NECK CANCER	SQUAMOUS CELL CARCINOMA	I	oral_cavity	positive	once_a_week	used_to_smoke_cigarettes
B1NVL	COLORECTAL CANCER	Adenocarcinoma	UNKNOWN	COLON, RIGHT	UNKNOWN	UNKNOWN	UNKNOWN
B3VRM	HEAD & NECK CANCER	SQUAMOUS CELL CARCINOMA	IVB	oral cavity	not_tested	Never used	never_smoked
BO62V	HEAD & NECK CANCER	SQUAMOUS CELL CARCINOMA	IVA	oral cavity	not_tested	never	used_to_smoke_cigarettes
COUCS	Lung Cancer - NSCLC	Adenocarcinoma, NOS	IIB	Left lung upper lobe	UNKNOWN	UNKNOWN	UNKNOWN
DCL56	HEAD & NECK CANCER	SQUAMOUS CELL CARCINOMA	I	oral_cavity	negative	5_to_6_times_a_week	never_smoked_cigarettes
DUJQC	HEAD & NECK CANCER	SQUAMOUS CELL CARCINOMA	IVB	external_auditory_canal	negative	Former alcohol "moderate"	used_to_smoke_cigarettes
E0DLZ	HEAD & NECK CANCER	SQUAMOUS CELL CARCINOMA	III	oral_cavity	positive	every_day	currently_smoke_cigarettes
ET7JE	HEAD & NECK CANCER	SQUAMOUS CELL CARCINOMA	IVA	larynx	negative	never	used_to_smoke_cigarettes
FBZXI	HEAD & NECK CANCER	SQUAMOUS CELL CARCINOMA	I	oral cavity	not_tested	every_day	used_to_smoke_cigarettes
GJ3BL	HEAD & NECK CANCER	SQUAMOUS CELL CARCINOMA	IVA	oral_cavity	not_known	3_to_4_times_a_week	i_currently_smoke_cigarettes
GM9DV	HEAD & NECK CANCER	SQUAMOUS CELL CARCINOMA	III	oropharynx	positive	0	used_to_smoke_cigarettes
GU1HL	HEAD & NECK CANCER	SQUAMOUS CELL CARCINOMA	IVA	hypopharynx	negative	Current use: weekly	used_to_smoke_cigarettes
H2AW8	HEAD & NECK CANCER	SQUAMOUS CELL CARCINOMA	III	other	not_tested	never	currently_smoke_cigarettes
HF89S	HEAD & NECK CANCER	SQUAMOUS CELL CARCINOMA	III	larynx	not_tested	never	used_to_smoke_cigarettes
I96PP	HEAD & NECK CANCER	SQUAMOUS CELL CARCINOMA	II	oral_cavity	negative	not_known	never_smoked_cigarettes
IDUDB	HEAD & NECK CANCER	SQUAMOUS CELL CARCINOMA	IVA	oral_cavity	positive	once_a_week	used_to_smoke_cigarettes
IPX5J	HEAD & NECK CANCER	SQUAMOUS CELL CARCINOMA	IVA	larynx	not_tested	every_day	used_to_smoke_cigarettes
J0BUV	HEAD & NECK CANCER	SQUAMOUS CELL CARCINOMA	II	larynx	negative	0	used_to_smoke_cigarettes
J16T3	HEAD & NECK CANCER	SQUAMOUS CELL CARCINOMA	I	oral_cavity	not_tested	never	used_to_smoke_cigarettes
JI4XZ	HEAD & NECK CANCER	SQUAMOUS CELL CARCINOMA	UNKNOWN	larynx	not_tested	every_day	UNKNOWN
JM2CG	HEAD & NECK CANCER	SQUAMOUS CELL CARCINOMA	IVA	oral_cavity	negative	UNKNOWN	never_smoked_cigarettes
JRL2T	NHL	diffuse large B-cell lymphoma	UNKNOWN	lymph node	UNKNOWN	UNKNOWN	UNKNOWN
K60Z2	HEAD & NECK CANCER	SQUAMOUS CELL CARCINOMA	III	oropharynx	positive	5_to_6_times_a_week	i_used_to_smoke_cigarettes
KD4VA	HEAD & NECK CANCER	SQUAMOUS CELL CARCINOMA	IVA	oral_cavity	positive	never	i_currently_smoke_cigarettes
KTL7F	HEAD & NECK CANCER	SQUAMOUS CELL CARCINOMA	IVB	oropharynx	positive	twice_a_week	currently_smoke_cigarettes
KU09D	HEAD & NECK CANCER	SQUAMOUS CELL CARCINOMA	UNKNOWN	UNKNOWN	positive	never	i_used_to_smoke_cigarettes
KXFRY	HEAD & NECK CANCER	carcinoma	UNKNOWN	thyroiid	UNKNOWN	UNKNOWN	UNKNOWN
L851R	HEAD & NECK CANCER	SQUAMOUS CELL CARCINOMA	IVA	oral_cavity	negative	not_known	used_to_smoke_cigarettes
LNRMW	HEAD & NECK CANCER	SQUAMOUS CELL CARCINOMA	IVC	hypopharynx	negative	UNKNOWN	currently_smoke_cigarettes
LQQUH	HEAD & NECK CANCER	SQUAMOUS CELL CARCINOMA	IVA	oropharynx	positive	5_to_6_times_a_week	currently_smoke_cigarettes
MR5VU	HEAD & NECK CANCER	SQUAMOUS CELL CARCINOMA	IVA	oral_cavity	negative	never	used_to_smoke_cigarettes
O2USE	Lung Cancer - NSCLC	Adenocarcinoma, NOS	IA3	Right lung lower lobe	UNKNOWN	UNKNOWN	UNKNOWN
OCYVO	HEAD & NECK CANCER	SQUAMOUS CELL CARCINOMA	IVA	oropharynx	positive	UNKNOWN	currently_smoke_cigarettes
ODL4U	HEAD & NECK CANCER	SQUAMOUS CELL CARCINOMA	IVA	hypopharynx	positive	3_to_11_times_in_the_past_year	currently_smoke_cigarettes
OODZN	HEAD & NECK CANCER	SQUAMOUS CELL CARCINOMA	II	oral cavity	positive	Former drinker, but quit in 2010	used_to_smoke_cigarettes
OPB1Q	HEAD & NECK CANCER	SQUAMOUS CELL CARCINOMA	III	oropharynx	not_tested	UNKNOWN	i_used_to_smoke_cigarettes
PB05R	HEAD & NECK CANCER	carcinoma	UNKNOWN	salivary gland	UNKNOWN	UNKNOWN	UNKNOWN
PB6SN	HEAD & NECK CANCER	SQUAMOUS CELL CARCINOMA	IVA	oral cavity	not_tested	UNKNOWN	currently_smoke_cigarettes
PLBGS	HEAD & NECK CANCER	SQUAMOUS CELL CARCINOMA	IVB	oral_cavity	not_tested	never	used_to_smoke_cigarettes
PLZTE	HEAD & NECK CANCER	SQUAMOUS CELL CARCINOMA	II	oropharynx	negative	not_known	used_to_smoke_cigarettes
PZY1K	HEAD & NECK CANCER	SQUAMOUS CELL CARCINOMA	IVC	larynx	not_tested	0	never_smoked_cigarettes
QFPJW	HEAD & NECK CANCER	SQUAMOUS CELL CARCINOMA	IVA	other	negative	every_day	used_to_smoke_cigarettes
QP4DC	HEAD & NECK CANCER	SQUAMOUS CELL CARCINOMA	IVA	other	not_tested	1_or_2_times_in_the_past_year	used_to_smoke_cigarettes
QR103	HEAD & NECK CANCER	SQUAMOUS CELL CARCINOMA	IVA	oropharynx	positive	every_day	used_to_smoke_cigarettes
QVGV1	HEAD & NECK CANCER	carcinoma	IVA	parotid	not_tested	2	never_smoked_cigarettes
R26TL	HEAD & NECK CANCER	SQUAMOUS CELL CARCINOMA	III	oral_cavity	negative	0 (former)	used_to_smoke_cigarettes
R69R3	HEAD & NECK CANCER	SQUAMOUS CELL CARCINOMA	IVA	oral cavity	not_tested	UNKNOWN	never_smoked
RDKM3	HEAD & NECK CANCER	SQUAMOUS CELL CARCINOMA	UNKNOWN	unknown	positive	drinks alcohol regularly	currently_smoke_cigarettes
RNA-02	HEAD & NECK CANCER	SQUAMOUS CELL CARCINOMA	III	LARYNX	UNKNOWN	UNKNOWN	UNKNOWN
RNA-08	HEAD & NECK CANCER	SQUAMOUS CELL CARCINOMA	III	TOUNGE	UNKNOWN	UNKNOWN	UNKNOWN
RNA-11	HEAD & NECK CANCER	SQUAMOUS CELL CARCINOMA	IVB	LARYNX; GLOTTIS	UNKNOWN	UNKNOWN	UNKNOWN
RNMWE	Colon Cancer	Adenocarcinoma, NOS	IIIC	UNKNOWN	UNKNOWN	UNKNOWN	UNKNOWN
RYUGZ	HEAD & NECK CANCER	SQUAMOUS CELL CARCINOMA	III	oropharynx	positive	8	never_smoked_cigarettes
S2MX9	HEAD & NECK CANCER	SQUAMOUS CELL CARCINOMA	II	oral_cavity	UNKNOWN	0	used_to_smoke_cigarettes
SF71S	HEAD & NECK CANCER	SQUAMOUS CELL CARCINOMA	IVB	oral_cavity	negative	never	UNKNOWN
ST6HK	Lung Cancer - NSCLC	UNKNOWN	UNKNOWN	UNKNOWN	UNKNOWN	UNKNOWN	UNKNOWN
SUU9G	HEAD & NECK CANCER	SQUAMOUS CELL CARCINOMA	I	oropharynx	positive	every_day	used_to_smoke_cigarettes
THWJ7	HEAD & NECK CANCER	SQUAMOUS CELL CARCINOMA	II	hypopharynx	UNKNOWN	UNKNOWN	currently_smoke_cigarettes
TNNMH	HEAD & NECK CANCER	SQUAMOUS CELL CARCINOMA	III	oropharynx	positive	1-2 times	never_smoked
TX79T	HEAD & NECK CANCER	SQUAMOUS CELL CARCINOMA	UNKNOWN	oropharynx	positive	2_to_3_times_a_month	used_to_smoke_cigarettes
U6DI7	Lung Cancer - NSCLC	UNKNOWN	UNKNOWN	UNKNOWN	UNKNOWN	UNKNOWN	UNKNOWN
ULR4R	HEAD & NECK CANCER	SQUAMOUS CELL CARCINOMA	I	oropharynx	positive	never	currently_smoke_cigarettes
UWD23	Lung Cancer	UNKNOWN	IIIA	UNKNOWN	UNKNOWN	UNKNOWN	UNKNOWN
UXTBE	HEAD & NECK CANCER	SQUAMOUS CELL CARCINOMA	IVA	oropharynx	negative	5_to_6_times_a_week	never_smoked_cigarettes
V7MWZ	HEAD & NECK CANCER	SQUAMOUS CELL CARCINOMA	I	oropharynx	not_tested	not_known	never_smoked_cigarettes
VA8LQ	HEAD & NECK CANCER	SQUAMOUS CELL CARCINOMA	IVA	larynx	not_tested	UNKNOWN	currently_smoke_cigarettes
VCNJ7	HEAD & NECK CANCER	SQUAMOUS CELL CARCINOMA	IVB	oropharynx	negative	UNKNOWN	currently_smoke_cigarettes
VLM8R	HEAD & NECK CANCER	SQUAMOUS CELL CARCINOMA	IVA	oral cavity	not_tested	UNKNOWN	currently_smoke_cigarettes
VS8KQ	HEAD & NECK CANCER	SQUAMOUS CELL CARCINOMA	II	larynx	not_tested	3_to_4_times_a_week	used_to_smoke_cigarettes
W69KR	HEAD & NECK CANCER	SQUAMOUS CELL CARCINOMA	II	oral_cavity	negative	not_known	used_to_smoke_cigarettes
WDCLX	HEAD & NECK CANCER	SQUAMOUS CELL CARCINOMA	IVA	oral_cavity	negative	Previously 1	never_smoked_cigarettes
WM11J	Lung Cancer - NSCLC	Adenocarcinoma, NOS	UNKNOWN	Right lung	UNKNOWN	UNKNOWN	UNKNOWN
WN52W	HEAD & NECK CANCER	SQUAMOUS CELL CARCINOMA	II	larynx	negative	not_known	used_to_smoke_cigarettes
Y292A	HEAD & NECK CANCER	SQUAMOUS CELL CARCINOMA	III	larynx	not_tested	UNKNOWN	currently_smoke_cigarettes
Y462C	HEAD & NECK CANCER	SQUAMOUS CELL CARCINOMA	IVC	oropharynx	positive	never	used_to_smoke_cigarettes
YUKWB	HEAD & NECK CANCER	SQUAMOUS CELL CARCINOMA	IVC	larynx	positive	every_day	currently_smoke_cigarettes
ZLGNS	HEAD & NECK CANCER	SQUAMOUS CELL CARCINOMA	I	oropharynx	positive	2_to_3_times_a_month	never_smoked_cigarettes

## Sheet: Aggregate demographic data
Additional file 1
Total
Patient number	103
Age
Median	66.5
Minimum	24
Maximum	92
Unknown	13
Gender
Female	26
Male	65
Unknown	12
Race
Black or african american	6
White or caucasian	70
Other	5
Unknown	22
Ethnicity
Asian	4
Middle eastern	1
Not hispanic or latino	80
Unknown	18
