# Supplementary material for: Analytical performance of OncoPrism-HNSCC, an RNA-based assay to inform immune checkpoint inhibitor treatment decisions for recurrent/metastatic head and neck squamous cell carcinoma
Source: BMC Cancer. 2025 Jan 7;25:21. doi: 10.1186/s12885-024-13362-8 (PMC11705923; doi:10.1186/s12885-024-13362-8)
Supplement: Supplementary file 3 — Additional file 2: Includes reagent part and lot numbers used for the reproducibility study [file 12885_2024_13362_MOESM3_ESM.xlsx]

## Sheet: AV_patient_sample_breakdown
Additional file 2
Sample ID	Experiment	Main Figure/Table Summarizing Results
GU1HL	ICI Prediction – RNA Input Amount	Fig. 3A
S16-30656	ICI Prediction – RNA Input Amount	Fig. 3A
S11-42896	ICI Prediction – RNA Input Amount	Fig. 3A
S16-8338	ICI Prediction – RNA Input Amount	Fig. 3A
RNA-11	ICI Prediction – %DV200	Fig. 3B
RNA-08	ICI Prediction – %DV200	Fig. 3B
12CU1	ICI Prediction – %DV200	Fig. 3B
RNA-02	ICI Prediction – %DV200	Fig. 3B
GU1HL	ICI Prediction – gDNA Spike-in	Fig. 4
S17-30237	ICI Prediction – gDNA Spike-in	Fig. 4
S17-749	ICI Prediction – gDNA Spike-in	Fig. 4
KU09D	ICI Prediction – gDNA Spike-in	Fig. 4
GU1HL	ICI Prediction – Repeatibility	Fig. 5A
OODZN	ICI Prediction – Repeatibility	Fig. 5A
B3VRM	ICI Prediction – Repeatibility	Fig. 5A
GM9DV	ICI Prediction – Repeatibility	Fig. 5A
BO62V	ICI Prediction – Repeatibility	Fig. 5A
FBZXI	ICI Prediction – Repeatibility	Fig. 5A
S16-3241	ICI Prediction – Repeatibility	Fig. 5A
TNNMH	ICI Prediction – Repeatibility	Fig. 5A
RDKM3	ICI Prediction – Repeatibility	Fig. 5A
JI4XZ	ICI Prediction – Repeatibility	Fig. 5A
S16-30656	ICI Prediction – Repeatibility	Fig. 5A
S17-16315	ICI Prediction – Repeatibility	Fig. 5A
S19-19351	ICI Prediction – Repeatibility	Fig. 5A
S19-40454	ICI Prediction – Repeatibility	Fig. 5A
195NM	ICI Prediction – Intermediate Precision	Fig. 5B
OODZN	ICI Prediction – Intermediate Precision	Fig. 5B
S16-30826	ICI Prediction – Intermediate Precision	Fig. 5B
S16-3241	ICI Prediction – Intermediate Precision	Fig. 5B
S2MX9	ICI Prediction – Intermediate Precision	Fig. 5B
THWJ7	ICI Prediction – Intermediate Precision	Fig. 5B
VS8KQ	ICI Prediction – Intermediate Precision	Fig. 5B
UWD23	Fusion Detection – Orthogonal Validation (known EML4::ALK fusion-positive)	Table 3
6MV24	Fusion Detection – Orthogonal Validation (known EML4::ALK fusion-positive)	Table 3
73Z6P	Fusion Detection – Orthogonal Validation (known EML4::ALK fusion-positive)	Table 3
COUCS	Fusion Detection – Orthogonal Validation (known EML4::ALK fusion-positive)	Table 3
O2USE	Fusion Detection – Orthogonal Validation (known EML4::ALK fusion-positive)	Table 3
ST6HK	Fusion Detection – Orthogonal Validation (known EML4::ALK fusion-positive)	Table 3
U6DI7	Fusion Detection – Orthogonal Validation (known EML4::ALK fusion-positive)	Table 3
WM11J	Fusion Detection – Orthogonal Validation (known EML4::ALK fusion-positive)	Table 3
B1NVL	Fusion Detection – Orthogonal Validation (known TPM3::NTRK1 fusion-positive)	Table 3
RNMWE	Fusion Detection – Orthogonal Validation (known EML4::NTRK3 fusion-positive)	Table 3
1KS6A	Fusion Detection – Orthogonal Validation (known NPM1::ALK fusion-positive)	Table 3
JRL2T	Fusion Detection – Orthogonal Validation (known ALK::CLTC fusion-positive)	Table 3
PB05R	Fusion Detection – Orthogonal Validation (known NTRK3::ETV6 fusion-positive)	Table 3
KXFRY	Fusion Detection – Orthogonal Validation (known ETV6:NTRK3 fusion-positive)	Table 3
Y462C	Fusion Detection – Orthogonal Validation	Table 3
LQQUH	Fusion Detection – Orthogonal Validation	Table 3
07H1V	Fusion Detection – Orthogonal Validation	Table 3
1AMJ7	Fusion Detection – Orthogonal Validation	Table 3
226BJ	Fusion Detection – Orthogonal Validation	Table 3
3HD42	Fusion Detection – Orthogonal Validation	Table 3
5AX1V	Fusion Detection – Orthogonal Validation	Table 3
5ZW04	Fusion Detection – Orthogonal Validation	Table 3
B0U4W	Fusion Detection – Orthogonal Validation	Table 3
I96PP	Fusion Detection – Orthogonal Validation	Table 3
J16T3	Fusion Detection – Orthogonal Validation	Table 3
KD4VA	Fusion Detection – Orthogonal Validation	Table 3
KTL7F	Fusion Detection – Orthogonal Validation	Table 3
MR5VU	Fusion Detection – Orthogonal Validation	Table 3
RYUGZ	Fusion Detection – Orthogonal Validation	Table 3
ULR4R	Fusion Detection – Orthogonal Validation	Table 3
V7MWZ	Fusion Detection – Orthogonal Validation	Table 3
VS8KQ	Fusion Detection – Orthogonal Validation	Table 3
W69KR	Fusion Detection – Orthogonal Validation	Table 3
WDCLX	Fusion Detection – Orthogonal Validation	Table 3
0OUOY	Fusion Detection – Orthogonal Validation	Table 3
174DS	Fusion Detection – Orthogonal Validation	Table 3
3Y1GY	Fusion Detection – Orthogonal Validation	Table 3
4K9GH	Fusion Detection – Orthogonal Validation	Table 3
51E2C	Fusion Detection – Orthogonal Validation	Table 3
5GHP9	Fusion Detection – Orthogonal Validation	Table 3
6EDBL	Fusion Detection – Orthogonal Validation	Table 3
79Y53	Fusion Detection – Orthogonal Validation	Table 3
7Z3F1	Fusion Detection – Orthogonal Validation	Table 3
A15X0	Fusion Detection – Orthogonal Validation	Table 3
DCL56	Fusion Detection – Orthogonal Validation	Table 3
DUJQC	Fusion Detection – Orthogonal Validation	Table 3
E0DLZ	Fusion Detection – Orthogonal Validation	Table 3
H2AW8	Fusion Detection – Orthogonal Validation	Table 3
HF89S	Fusion Detection – Orthogonal Validation	Table 3
IDUDB	Fusion Detection – Orthogonal Validation	Table 3
IPX5J	Fusion Detection – Orthogonal Validation	Table 3
J0BUV	Fusion Detection – Orthogonal Validation	Table 3
L851R	Fusion Detection – Orthogonal Validation	Table 3
ODL4U	Fusion Detection – Orthogonal Validation	Table 3
OPB1Q	Fusion Detection – Orthogonal Validation	Table 3
PLBGS	Fusion Detection – Orthogonal Validation	Table 3
PLZTE	Fusion Detection – Orthogonal Validation	Table 3
PZY1K	Fusion Detection – Orthogonal Validation	Table 3
QFPJW	Fusion Detection – Orthogonal Validation	Table 3
QP4DC	Fusion Detection – Orthogonal Validation	Table 3
QR103	Fusion Detection – Orthogonal Validation	Table 3
R26TL	Fusion Detection – Orthogonal Validation	Table 3
SUU9G	Fusion Detection – Orthogonal Validation	Table 3
TX79T	Fusion Detection – Orthogonal Validation	Table 3
UXTBE	Fusion Detection – Orthogonal Validation	Table 3
WN52W	Fusion Detection – Orthogonal Validation	Table 3
YUKWB	Fusion Detection – Orthogonal Validation	Table 3
RNMWE	Fusion Detection – Repeatability (known EML4::NTRK3 fusion-positive)	Table 3
UWD23	Fusion Detection – Repeatability (known EML4::ALK fusion-positive)	Table 3
MR5VU	Fusion Detection – Repeatability	Table 3
MR5VU	Fusion Detection – Intermediate Precision (operator, lot, day)	Table 3
RNMWE	Fusion Detection – Intermediate Precision (operator, lot, day; known EML4::NTRK3 fusion-positive)	Table 3
UWD23	Fusion Detection – Intermediate Precision (operator, lot, day; known EML4::ALK fusion-positive)	Table 3
B1NVL	Fusion Detection – Intermediate Precision (operator, lot, day; known TPM3::NTRK1 fusion-positive)	Table 3
PB05R	Fusion Detection – Intermediate Precision (operator, lot, day; known NTRK3::ETV6 fusion-positive)	Table 3
RNMWE	Fusion Detection – Intermediate Precision (instrument; known EML4::NTRK3 fusion-positive)	Table 3
UWD23	Fusion Detection – Intermediate Precision (instrument; known EML4::ALK fusion-positive)	Table 3
6MV24	Fusion Detection – Intermediate Precision (instrument; known EML4::ALK fusion-positive)	Table 3
1KS6A	Fusion Detection – Intermediate Precision (instrument; known NPM1::ALK fusion-positive)	Table 3
RYUGZ	Fusion Detection – Intermediate Precision (instrument)	Table 3
PLBGS	Fusion Detection – Intermediate Precision (instrument)	Table 3
174DS	Fusion Detection – Intermediate Precision (instrument)	Table 3
TX79T	Fusion Detection – Intermediate Precision (instrument)	Table 3
E0DLZ	Fusion Detection – Intermediate Precision (instrument)	Table 3
YUKWB	Fusion Detection – Intermediate Precision (instrument)	Table 3
B1NVL	Fusion Detection – Sensitivity (RNA input amount; known TPM3::NTRK1 fusion-positive)	Table 3
PB05R	Fusion Detection – Sensitivity (RNA input amount; known NTRK3::ETV6 fusion-positive)	Table 3
UWD23	Fusion Detection – Sensitivity (RNA input amount; known EML4::ALK fusion-positive)	Table 3
PB05R	Fusion Detection – Sensitivity (limit of detection; known NTRK3::ETV6 fusion-positive)	Table 3
UWD23	Fusion Detection – Sensitivity (limit of detection; known EML4::ALK fusion-positive)	Table 3
RNMWE	Fusion Detection – gDNA Spike-in (known EML4::NTRK3 fusion-positive)	Table 3
UWD23	Fusion Detection – gDNA Spike-in (known EML4::ALK fusion-positive)	Table 3
226BJ	Fusion Detection – gDNA Spike-in	Table 3
