# Supplementary material for: Analytical performance of OncoPrism-HNSCC, an RNA-based assay to inform immune checkpoint inhibitor treatment decisions for recurrent/metastatic head and neck squamous cell carcinoma
Source: BMC Cancer. 2025 Jan 7;25:21. doi: 10.1186/s12885-024-13362-8 (PMC11705923; doi:10.1186/s12885-024-13362-8)
Supplement: Supplementary file 4 — Additional file 3: Includes available patient demographic data [file 12885_2024_13362_MOESM4_ESM.xlsx]

## Sheet: Lot numbers
Additional file 3
ICI Prediction – Intermediate Precision
Library reagents
Reagent name	Part no.	Lot A	Lot B
Quantseq 3′ mRNA-Seq Library Prep Kit FWD for Illumina	Cat. No. 015	18800	18613
Umi Second Strand Synthesis Module for QuantSeq FWD (Illumina, Read 1)	Cat. No. 081.96	18869	19026
Sequencer Comparison
Library Batch	Instrument	NextSeq Flow Cell (PN: 15057934) Lot No.	NextSeq Reagent Cartridge (PN: 15057934) Lot No.	NextSeq Buffer Cartridge (PN: 15057941) Lot No.	NextSeq Accessory Box (PN: 15058251) Lot No.
Batch-4	NextSeq-1	20738545	20726137	20736971	20726432
Batch-4	NextSeq-2 (Alternate)	20751947	20751439	20756652	20727469
Batch-5	NextSeq-1	20726723	20726137	20724888	20706188
Batch-5	NextSeq-2 (Alternate)	20751947	20751439	20756652	20727469
Fusion Detection – Intermediate Precision
Library reagents
Reagent name	Part no.	Lot A	Lot B	Lot C
FusionPlex Reagents for Illumina	SK0093	ADX055285	ADX055863	ADX055595
FusionPlex Core Solid Tumor Kit	SK0201	ADX055456	ADX055575	ADX055674
Sequencer Comparison
			NextSeq-1				NextSeq-2
Library ID	Expected Fusion Result	Concordant between sequencers?	NextSeq Flow Cell (PN: 15057934) Lot No.	NextSeq Reagent Cartridge (PN: 15057934) Lot No.	NextSeq Buffer Cartridge (PN: 15057941) Lot No.	NextSeq Accessory Box (PN: 15058251) Lot No.	NextSeq Flow Cell (PN: 15057934) Lot No.	NextSeq Reagent Cartridge (PN: 15057934) Lot No.	NextSeq Buffer Cartridge (PN: 15057941) Lot No.	NextSeq Accessory Box (PN: 15058251) Lot No.
RNMWE	EML4::NTRK3	Yes	20809221	20812786	20803147	20781445	20795510	20792764	20783786	20756472
UWD23	EML4::ALK	Yes	20809221	20812786	20803147	20781445	20795510	20792764	20783786	20756472
6MV24	EML4::ALK	Yes	20809221	20812786	20803147	20781445	20795510	20792764	20783786	20727469
1KS6A	NPM1::ALK	Yes	20809221	20812786	20803147	20781445	20795510	20792764	20783786	20726434
RYUGZ	not detected	Yes	20809221	20812786	20803147	20781445	20809221	20812786	20791391	20766263
PLBGS	not detected	Yes	20809221	20812786	20803147	20781445	20809221	20812786	20791391	20766263
174DS	not detected	Yes	20809221	20812786	20803147	20781445	20809221	20812786	20791391	20766263
TX79T	not detected	Yes	20809221	20812786	20803147	20781445	20809221	20812786	20791391	20766263
E0DLZ	not detected	Yes	20809221	20812786	20803147	20781445	20809221	20812786	20791391	20766263
YUKWB	not detected	Yes	20809221	20812786	20803147	20781445	20809221	20812786	20791391	20766263
FPOS-1	TPM3::NTRK1	Yes	20809221	20812786	20803147	20781445	20809221	20812786	20791391	20766263
	EML4::ALK
	QKI::NTRK2
	ETV6::NTRK3
FNEG-1	not detected	Yes	20809221	20812786	20803147	20781445	20809221	20812786	20791391	20766263
